# Supplementary material for: Controlled Synthesis of Up-Conversion NaYF4:Yb,Tm Nanoparticles for Drug Release under Near IR-Light Therapy
Source: Biomedicines. 2021 Dec 20;9(12):1953. doi: 10.3390/biomedicines9121953 (PMC8699023; doi:10.3390/biomedicines9121953)
Supplement: Supplementary file 1 [file biomedicines-09-01953-s001.zip]

Archive with 1 entries (1 files):
- biomedicines-1486210-supplementary.pdf
